# Supplementary material for: Distribution, Diversity, and Ecological Risks of Microplastics in Mangrove Ecosystems of a Southeastern Chinese Estuary
Source: Toxics. 2025 Jun 12;13(6):494. doi: 10.3390/toxics13060494 (PMC12197792; doi:10.3390/toxics13060494)
Supplement: Supplementary file 1 [file toxics-13-00494-s001.zip]

Archive with 1 entries (1 files):
- toxics-3647595-supplementary.pdf
